# Supplementary material for: An atrioventricular node model incorporating autonomic tone
Source: Front Physiol. 2022 Sep 15;13:976468. doi: 10.3389/fphys.2022.976468 (PMC9520409; doi:10.3389/fphys.2022.976468)
Supplement: Supplementary file 2 [file DataSheet2.zip]

Archive with 9 entries (8 files):
- AV_node_model/
- AV_node_model/Execute_AV_node_model.m
- __MACOSX/AV_node_model/._Execute_AV_node_model.m
- AV_node_model/LICENSE
- __MACOSX/AV_node_model/._LICENSE
- AV_node_model/README.md
- __MACOSX/AV_node_model/._README.md
- AV_node_model/Extended_AV_Node_model.cpp
- __MACOSX/AV_node_model/._Extended_AV_Node_model.cpp
