# Supplementary material for: An atrioventricular node model incorporating autonomic tone
Source: Front Physiol. 2022 Sep 15;13:976468. doi: 10.3389/fphys.2022.976468 (PMC9520409; doi:10.3389/fphys.2022.976468)
Supplement: Supplementary file 2 [file DataSheet2.zip › AV_node_model/README.md]

AV-node-model: A mathematical network model of the human AV node

(c) 2022 Fraunhofer-Chalmers Research Centre for Industrial Mathematics (FCC), Gothenburg, Sweden

Research and development by Mikael Wallman, Felix Plappert, and Frida Sandberg

This repository contains the code related to our paper "An atrioventricular node model incorporating autonomic tone"

The content is as follows:

\Extended_AV_node_model.cpp
The extended model code 

\Execute_AV_node_model.m
An example of how to run the code in Matlab.
